# Supplementary material for: Multifunctional Dy3+ Complexes with Triphenylmethanolates: Structural Diversity, Luminescence, and Magnetic Relaxation
Source: Molecules. 2024 Nov 13;29(22):5343. doi: 10.3390/molecules29225343 (PMC11596367; doi:10.3390/molecules29225343)
Supplement: Supplementary file 1 [file molecules-29-05343-s001.zip]

Archive with 5 entries (5 files):
- checkcif_1.pdf
- checkcif_2.pdf
- checkcif_3.pdf
- checkcif_4.pdf
- ESI Molecules.pdf
